# Supplementary material for: Anterograde regulation of mitochondrial genes and FGF21 signaling by hepatic LSD1
Source: JCI Insight. 2021 Sep 8;6(17):e147692. doi: 10.1172/jci.insight.147692 (PMC8492328; doi:10.1172/jci.insight.147692)
Supplement: Supplemental [file jciinsight-6-147692-s327.xlsx]

## Sheet: Sheet1
Antibody	Source
anti-LSD1	rabbit polyclonal, Abcam No.17721, 1:1000
	mono clonal, Novus Biologicals, No.NB100-1762, 1:2000
anti-Flag M2	Mouse monoclonal, Sigma: F1804, 1:1000
anti-PGC1 alpha	mouse monoclonal, Calbiochem. No. ST1202, 1:1000
anti-NMNAT1	Rabbit polyclonal , Abcam, Ab45652, 1:1000
anti-NRF1	Rabbit monoclonal, Cell signaling, No. 46743
anti-ERR alpha	Rabbit monoclonal, Cell signaling, No. 13826
anti-GABP-α(G-1)	Mouse monoclonal, Santa Cruz Biotechnology, Inc. No.sc-28312, 1:500
anti-GABPβ-1	Rabbit polyclonal serum, EMD Millipore No. ABE1048, 1:2000
anti-Histone H3(mono methyl K4)	Rabbit polyclonal, chip grade , Abcam, No. ab8895, 1:1000
anti-Histone H3(di methyl K4)	Rabbit polyclonal, chip grade , Abcam, No. ab7766, 1:1000
anti-Histone H3(mono methyl K9)	Rabbit polyclonal, Abcam, No. ab9045, 1:1000
anti-Histone H3 (di methyl K9)	Mouse monoclonal, chip grade, Abcam, No. ab1220, 1:1000
anti-Histone H3 (acetylation K9)	Rabbit mAb, Cell Signaling, No. 9649
anti-Histone3	Rabbit polyclonal, Cell Signaling, NO. 4499
	Mouse monoclonal, Cell Signaling, No. 3638, 1:1000
anti-Sirt1	Rabbit polyclonal, Millipore Sigma, No. 07-131, 1:1000
anti-Sirt7	Mouse monoclonal, Santa Cruz Biotechnology, No. sc-365344 1:500
anti-TBP	Rabbit polyclonal, Proteintech, No. 22006-1-AP, 1:2000
Normal rabbit IgG	Santa Cruz Biotechnology, No. sc-2027
Normal mouse IgG	Santa Cruz Biotechnology, No. sc-2025
2nd Ab
Mouse anti-Rabbit IgG(light-chain specific)(L57A3)mAb	Cell signaling, No. 3677
anti-Mouse IgG-HRP	Cell signaling, No. 7076
Trueblot anti-Mouse Ig-HRP	Rockland, No. 18-8817-31
