# Supplementary material for: Anterograde regulation of mitochondrial genes and FGF21 signaling by hepatic LSD1
Source: JCI Insight. 2021 Sep 8;6(17):e147692. doi: 10.1172/jci.insight.147692 (PMC8492328; doi:10.1172/jci.insight.147692)
Supplement: Supplemental table 1 [file jciinsight-6-147692-s328.xlsx]

## Sheet: Sheet1
Item	description	log2FoldChange	pvalue
0610009O20Rik	RIKEN cDNA 0610009O20 gene [Source:MGI Symbol;Acc:MGI:1914089]	-0.23	0.02343
1110008F13Rik	RIKEN cDNA 1110008F13 gene [Source:MGI Symbol;Acc:MGI:1914638]	-0.19	0.022
1110008L16Rik	RIKEN cDNA 1110008L16 gene [Source:MGI Symbol;Acc:MGI:1913382]	-0.45	0.0007154
1700066M21Rik	RIKEN cDNA 1700066M21 gene [Source:MGI Symbol;Acc:MGI:1920717]	-0.47	4.019e-05
2010107E04Rik	RIKEN cDNA 2010107E04 gene [Source:MGI Symbol;Acc:MGI:1917507]	-0.19	0.03189
8430408G22Rik	RIKEN cDNA 8430408G22 gene [Source:MGI Symbol;Acc:MGI:1918730]	-0.95	5.045e-08
Aars2	alanyl-tRNA synthetase 2, mitochondrial [Source:MGI Symbol;Acc:MGI:2681839]	-0.27	0.0323
Abcb8	ATP-binding cassette, sub-family B (MDR/TAP), member 8 [Source:MGI Symbol;Acc:MGI:1351667]	-0.28	0.005616
Abhd11	abhydrolase domain containing 11 [Source:MGI Symbol;Acc:MGI:1916008]	-0.22	0.02793
Acaa1a	acetyl-Coenzyme A acyltransferase 1A [Source:MGI Symbol;Acc:MGI:2148491]	-0.58	8.627e-10
Acaa1b	acetyl-Coenzyme A acyltransferase 1B [Source:MGI Symbol;Acc:MGI:3605455]	-0.91	2.779e-15
Acaa2	acetyl-Coenzyme A acyltransferase 2 (mitochondrial 3-oxoacyl-Coenzyme A thiolase) [Source:MGI Symbol;Acc:MGI:1098623]	-0.35	3.81e-07
Acad11	acyl-Coenzyme A dehydrogenase family, member 11 [Source:MGI Symbol;Acc:MGI:2143169]	-0.21	0.004989
Acad8	acyl-Coenzyme A dehydrogenase family, member 8 [Source:MGI Symbol;Acc:MGI:1914198]	-0.24	0.006646
Acadl	acyl-Coenzyme A dehydrogenase, long-chain [Source:MGI Symbol;Acc:MGI:87866]	-0.36	3.747e-07
Acadm	acyl-Coenzyme A dehydrogenase, medium chain [Source:MGI Symbol;Acc:MGI:87867]	-0.59	1.26e-11
Acadvl	acyl-Coenzyme A dehydrogenase, very long chain [Source:MGI Symbol;Acc:MGI:895149]	-0.14	0.04383
Acat1	acetyl-Coenzyme A acetyltransferase 1 [Source:MGI Symbol;Acc:MGI:87870]	-0.38	6.315e-08
Aco1	aconitase 1 [Source:MGI Symbol;Acc:MGI:87879]	-0.19	0.01196
Aco2	aconitase 2, mitochondrial [Source:MGI Symbol;Acc:MGI:87880]	-0.2	0.02303
Acot13	acyl-CoA thioesterase 13 [Source:MGI Symbol;Acc:MGI:1914084]	-0.22	0.02034
Acox1	acyl-Coenzyme A oxidase 1, palmitoyl [Source:MGI Symbol;Acc:MGI:1330812]	-0.41	9.37e-05
Acsf3	acyl-CoA synthetase family member 3 [Source:MGI Symbol;Acc:MGI:2182591]	-0.26	0.01121
Acsm3	acyl-CoA synthetase medium-chain family member 3 [Source:MGI Symbol;Acc:MGI:99538]	-0.38	3.291e-06
Acsm5	acyl-CoA synthetase medium-chain family member 5 [Source:MGI Symbol;Acc:MGI:2444086]	-0.22	0.004589
Adck1	aarF domain containing kinase 1 [Source:MGI Symbol;Acc:MGI:1919363]	-0.25	0.04339
Agxt2	alanine-glyoxylate aminotransferase 2 [Source:MGI Symbol;Acc:MGI:2146052]	-0.33	0.0008064
Ak4	adenylate kinase 4 [Source:MGI Symbol;Acc:MGI:87979]	-0.32	0.003162
Aldh3a2	aldehyde dehydrogenase family 3, subfamily A2 [Source:MGI Symbol;Acc:MGI:1353452]	-0.96	4.134e-20
Aldh4a1	aldehyde dehydrogenase 4 family, member A1 [Source:MGI Symbol;Acc:MGI:2443883]	-0.23	0.009033
Aldh6a1	aldehyde dehydrogenase family 6, subfamily A1 [Source:MGI Symbol;Acc:MGI:1915077]	-0.47	1.039e-07
Atad3a	ATPase family, AAA domain containing 3A [Source:MGI Symbol;Acc:MGI:1919214]	-0.29	0.008155
Atp5g2	ATP synthase, H+ transporting, mitochondrial F0 complex, subunit C2 (subunit 9) [Source:MGI Symbol;Acc:MGI:1915192]	-0.23	0.006422
Atp5g3	ATP synthase, H+ transporting, mitochondrial F0 complex, subunit C3 (subunit 9) [Source:MGI Symbol;Acc:MGI:2442035]	-0.25	0.0008284
Atp5j	ATP synthase, H+ transporting, mitochondrial F0 complex, subunit F [Source:MGI Symbol;Acc:MGI:107777]	-0.21	0.003638
Atp5j2	ATP synthase, H+ transporting, mitochondrial F0 complex, subunit F2 [Source:MGI Symbol;Acc:MGI:1927558]	-0.24	0.006999
Atp5l	ATP synthase, H+ transporting, mitochondrial F0 complex, subunit G [Source:MGI Symbol;Acc:MGI:1351597]	-0.23	0.009943
Atpaf1	ATP synthase mitochondrial F1 complex assembly factor 1 [Source:MGI Symbol;Acc:MGI:2180560]	-0.36	0.009083
Atpaf2	ATP synthase mitochondrial F1 complex assembly factor 2 [Source:MGI Symbol;Acc:MGI:2180561]	-0.29	0.01206
BC003965	cDNA sequence BC003965 [Source:MGI Symbol;Acc:MGI:2670966]	-0.33	0.003354
Bckdha	branched chain ketoacid dehydrogenase E1, alpha polypeptide [Source:MGI Symbol;Acc:MGI:107701]	-0.23	0.001232
Bckdhb	branched chain ketoacid dehydrogenase E1, beta polypeptide [Source:MGI Symbol;Acc:MGI:88137]	-0.36	0.001148
Bcl2l13	BCL2-like 13 (apoptosis facilitator) [Source:MGI Symbol;Acc:MGI:2136959]	-0.38	2.61e-05
Bcs1l	BCS1-like (yeast) [Source:MGI Symbol;Acc:MGI:1914071]	-0.41	0.003159
Bnip3	BCL2/adenovirus E1B interacting protein 3 [Source:MGI Symbol;Acc:MGI:109326]	-0.34	1.84e-05
Bola1	bolA-like 1 (E. coli) [Source:MGI Symbol;Acc:MGI:1916418]	-0.32	0.02901
Bphl	biphenyl hydrolase-like (serine hydrolase, breast epithelial mucin-associated antigen) [Source:MGI Symbol;Acc:MGI:1915271]	-0.29	0.001029
Car5a	carbonic anhydrase 5a, mitochondrial [Source:MGI Symbol;Acc:MGI:101946]	-0.54	2.582e-07
Cat	catalase [Source:MGI Symbol;Acc:MGI:88271]	-0.16	0.04217
Cbr4	carbonyl reductase 4 [Source:MGI Symbol;Acc:MGI:2384567]	-0.47	7.571e-06
Ccdc58	coiled-coil domain containing 58 [Source:MGI Symbol;Acc:MGI:2146423]	-0.33	0.004588
Ccdc90b	coiled-coil domain containing 90B [Source:MGI Symbol;Acc:MGI:1913615]	-0.42	0.01633
Chchd2	coiled-coil-helix-coiled-coil-helix domain containing 2 [Source:MGI Symbol;Acc:MGI:1261428]	-0.17	0.03032
Chchd4	coiled-coil-helix-coiled-coil-helix domain containing 4 [Source:MGI Symbol;Acc:MGI:1919420]	-0.29	0.02449
Chdh	choline dehydrogenase [Source:MGI Symbol;Acc:MGI:1860776]	-0.43	3.766e-09
Chpt1	choline phosphotransferase 1 [Source:MGI Symbol;Acc:MGI:2384841]	-0.73	8.597e-15
Cisd1	CDGSH iron sulfur domain 1 [Source:MGI Symbol;Acc:MGI:1261855]	-0.26	0.0008683
Coa3	cytochrome C oxidase assembly factor 3 [Source:MGI Symbol;Acc:MGI:1098757]	-0.3	0.003051
Coa5	cytochrome C oxidase assembly factor 5 [Source:MGI Symbol;Acc:MGI:1923428]	-0.23	0.004063
Coasy	Coenzyme A synthase [Source:MGI Symbol;Acc:MGI:1918993]	-0.34	8.511e-06
Coq10b	coenzyme Q10B [Source:MGI Symbol;Acc:MGI:1915126]	-0.37	0.001575
Coq2	coenzyme Q2 4-hydroxybenzoate polyprenyltransferase [Source:MGI Symbol;Acc:MGI:1919133]	-0.21	0.04734
Coq3	coenzyme Q3 methyltransferase [Source:MGI Symbol;Acc:MGI:101813]	-0.38	0.001503
Coq5	coenzyme Q5 methyltransferase [Source:MGI Symbol;Acc:MGI:1098643]	-0.33	0.0009613
Coq7	demethyl-Q 7 [Source:MGI Symbol;Acc:MGI:107207]	-0.53	1.198e-05
Coq9	coenzyme Q9 [Source:MGI Symbol;Acc:MGI:1915164]	-0.4	2.784e-07
Cox14	cytochrome c oxidase assembly protein 14 [Source:MGI Symbol;Acc:MGI:1913629]	-0.49	6.512e-05
Cox4i1	cytochrome c oxidase subunit 4I1 [Source:MGI Symbol;Acc:MGI:88473]	-0.27	0.0001389
Cox6b1	cytochrome c oxidase, subunit VIb polypeptide 1 [Source:MGI Symbol;Acc:MGI:107460]	-0.22	0.00619
Cox6c	cytochrome c oxidase subunit VIc [Source:MGI Symbol;Acc:MGI:104614]	-0.2	0.02071
Cox7a2	cytochrome c oxidase subunit VIIa 2 [Source:MGI Symbol;Acc:MGI:1316715]	-0.17	0.02044
Cox7b	cytochrome c oxidase subunit VIIb [Source:MGI Symbol;Acc:MGI:1913392]	-0.21	0.007548
Cox7c	cytochrome c oxidase subunit VIIc [Source:MGI Symbol;Acc:MGI:103226]	-0.22	0.008087
Cox8a	cytochrome c oxidase subunit VIIIa [Source:MGI Symbol;Acc:MGI:105959]	-0.2	0.01846
Cpt2	carnitine palmitoyltransferase 2 [Source:MGI Symbol;Acc:MGI:109176]	-0.33	0.0002434
Crat	carnitine acetyltransferase [Source:MGI Symbol;Acc:MGI:109501]	-0.32	0.02936
Crls1	cardiolipin synthase 1 [Source:MGI Symbol;Acc:MGI:1913836]	-0.43	6.299e-05
Cyc1	cytochrome c-1 [Source:MGI Symbol;Acc:MGI:1913695]	-0.16	0.04789
Cyp27a1	cytochrome P450, family 27, subfamily a, polypeptide 1 [Source:MGI Symbol;Acc:MGI:88594]	-0.71	6.874e-15
D10Jhu81e	DNA segment, Chr 10, Johns Hopkins University 81 expressed [Source:MGI Symbol;Acc:MGI:1351861]	-0.26	0.003776
D2hgdh	D-2-hydroxyglutarate dehydrogenase [Source:MGI Symbol;Acc:MGI:2138209]	-0.19	0.03876
Ddah1	dimethylarginine dimethylaminohydrolase 1 [Source:MGI Symbol;Acc:MGI:1916469]	-1.03	1.164e-09
Decr1	2,4-dienoyl CoA reductase 1, mitochondrial [Source:MGI Symbol;Acc:MGI:1914710]	-0.39	2.28e-05
Dhodh	dihydroorotate dehydrogenase [Source:MGI Symbol;Acc:MGI:1928378]	-0.37	0.01048
Dhrs4	dehydrogenase/reductase (SDR family) member 4 [Source:MGI Symbol;Acc:MGI:90169]	-0.24	0.001309
Dlat	dihydrolipoamide S-acetyltransferase (E2 component of pyruvate dehydrogenase complex) [Source:MGI Symbol;Acc:MGI:2385311]	-0.46	1.53e-06
Dld	dihydrolipoamide dehydrogenase [Source:MGI Symbol;Acc:MGI:107450]	-0.26	0.004796
Dmgdh	dimethylglycine dehydrogenase precursor [Source:MGI Symbol;Acc:MGI:1921379]	-0.35	0.00112
Dnaja3	DnaJ heat shock protein family (Hsp40) member A3 [Source:MGI Symbol;Acc:MGI:1933786]	-0.4	4.741e-06
Dnajc15	DnaJ heat shock protein family (Hsp40) member C15 [Source:MGI Symbol;Acc:MGI:1913398]	-0.23	0.03997
Dnajc28	DnaJ heat shock protein family (Hsp40) member C28 [Source:MGI Symbol;Acc:MGI:2181053]	-0.34	0.004089
Dnm1l	dynamin 1-like [Source:MGI Symbol;Acc:MGI:1921256]	-0.25	0.012
Ech1	enoyl coenzyme A hydratase 1, peroxisomal [Source:MGI Symbol;Acc:MGI:1858208]	-0.26	0.0003404
Echdc3	enoyl Coenzyme A hydratase domain containing 3 [Source:MGI Symbol;Acc:MGI:1915106]	-0.37	5.362e-05
Echs1	enoyl Coenzyme A hydratase, short chain, 1, mitochondrial [Source:MGI Symbol;Acc:MGI:2136460]	-0.24	0.001286
Eci1	enoyl-Coenzyme A delta isomerase 1 [Source:MGI Symbol;Acc:MGI:94871]	-0.41	1.162e-05
Eci2	enoyl-Coenzyme A delta isomerase 2 [Source:MGI Symbol;Acc:MGI:1346064]	-0.48	1.548e-11
Ecsit	ECSIT signalling integrator [Source:MGI Symbol;Acc:MGI:1349469]	-0.29	0.00206
Ehhadh	enoyl-Coenzyme A, hydratase/3-hydroxyacyl Coenzyme A dehydrogenase [Source:MGI Symbol;Acc:MGI:1277964]	-0.4	8.812e-05
Elac2	elaC ribonuclease Z 2 [Source:MGI Symbol;Acc:MGI:1890496]	-0.27	0.01245
Eral1	Era (G-protein)-like 1 (E. coli) [Source:MGI Symbol;Acc:MGI:1889295]	-0.34	0.009751
Etfa	electron transferring flavoprotein, alpha polypeptide [Source:MGI Symbol;Acc:MGI:106092]	-0.22	0.001302
Etfdh	electron transferring flavoprotein, dehydrogenase [Source:MGI Symbol;Acc:MGI:106100]	-0.41	5.159e-06
Fahd1	fumarylacetoacetate hydrolase domain containing 1 [Source:MGI Symbol;Acc:MGI:1915886]	-0.26	0.002496
Fahd2a	fumarylacetoacetate hydrolase domain containing 2A [Source:MGI Symbol;Acc:MGI:1915376]	-0.25	0.03822
Fam210a	family with sequence similarity 210, member A [Source:MGI Symbol;Acc:MGI:1914000]	-0.57	3.775e-08
Fam210b	family with sequence similarity 210, member B [Source:MGI Symbol;Acc:MGI:1914267]	-0.18	0.0215
Fastkd1	FAST kinase domains 1 [Source:MGI Symbol;Acc:MGI:2444596]	-0.32	0.0008502
Fastkd2	FAST kinase domains 2 [Source:MGI Symbol;Acc:MGI:1922869]	-0.26	0.02701
Fech	ferrochelatase [Source:MGI Symbol;Acc:MGI:95513]	-0.27	0.0002826
Foxred1	FAD-dependent oxidoreductase domain containing 1 [Source:MGI Symbol;Acc:MGI:2446262]	-0.31	0.001507
Gcdh	glutaryl-Coenzyme A dehydrogenase [Source:MGI Symbol;Acc:MGI:104541]	-0.27	0.002491
Gcsh	glycine cleavage system protein H (aminomethyl carrier) [Source:MGI Symbol;Acc:MGI:1915383]	-0.35	1.701e-05
Gfm2	G elongation factor, mitochondrial 2 [Source:MGI Symbol;Acc:MGI:2444783]	-0.3	0.003114
Glod4	glyoxalase domain containing 4 [Source:MGI Symbol;Acc:MGI:1914451]	-0.45	4.5e-06
Glyat	glycine-N-acyltransferase [Source:MGI Symbol;Acc:MGI:2147502]	-0.25	0.0008339
Glyctk	glycerate kinase [Source:MGI Symbol;Acc:MGI:2444085]	-0.27	0.0008982
Gm4952	predicted gene 4952 [Source:MGI Symbol;Acc:MGI:3643569]	-0.79	1.385e-09
Gng5	guanine nucleotide binding protein (G protein), gamma 5 [Source:MGI Symbol;Acc:MGI:109164]	-0.28	0.001163
Got2	glutamatic-oxaloacetic transaminase 2, mitochondrial [Source:MGI Symbol;Acc:MGI:95792]	-0.21	0.005682
Gpt2	glutamic pyruvate transaminase (alanine aminotransferase) 2 [Source:MGI Symbol;Acc:MGI:1915391]	-0.26	0.01443
Grhpr	glyoxylate reductase/hydroxypyruvate reductase [Source:MGI Symbol;Acc:MGI:1923488]	-0.23	0.008826
Grpel1	GrpE-like 1, mitochondrial [Source:MGI Symbol;Acc:MGI:1334417]	-0.25	0.001634
Grsf1	G-rich RNA sequence binding factor 1 [Source:MGI Symbol;Acc:MGI:106479]	-0.26	0.0004787
Gstz1	glutathione transferase zeta 1 (maleylacetoacetate isomerase) [Source:MGI Symbol;Acc:MGI:1341859]	-0.24	0.001697
Gtpbp10	GTP-binding protein 10 (putative) [Source:MGI Symbol;Acc:MGI:2385599]	-0.32	0.004433
Hadh	hydroxyacyl-Coenzyme A dehydrogenase [Source:MGI Symbol;Acc:MGI:96009]	-0.27	0.001308
Hadha	hydroxyacyl-Coenzyme A dehydrogenase/3-ketoacyl-Coenzyme A thiolase/enoyl-Coenzyme A hydratase (trifunctional protein), alpha subunit [Source:MGI Symbol;Acc:MGI:2135593]	-0.23	0.001425
Hadhb	hydroxyacyl-Coenzyme A dehydrogenase/3-ketoacyl-Coenzyme A thiolase/enoyl-Coenzyme A hydratase (trifunctional protein), beta subunit [Source:MGI Symbol;Acc:MGI:2136381]	-0.38	1.559e-07
Hars2	histidyl-tRNA synthetase 2 [Source:MGI Symbol;Acc:MGI:1918041]	-0.42	3.079e-05
Hebp1	heme binding protein 1 [Source:MGI Symbol;Acc:MGI:1333880]	-0.23	0.003364
Hibadh	3-hydroxyisobutyrate dehydrogenase [Source:MGI Symbol;Acc:MGI:1889802]	-0.26	0.004793
Hibch	3-hydroxyisobutyryl-Coenzyme A hydrolase [Source:MGI Symbol;Acc:MGI:1923792]	-0.26	0.004202
Higd1a	HIG1 domain family, member 1A [Source:MGI Symbol;Acc:MGI:1930666]	-0.32	0.001927
Higd2a	HIG1 domain family, member 2A [Source:MGI Symbol;Acc:MGI:1914294]	-0.27	0.004756
Hint3	histidine triad nucleotide binding protein 3 [Source:MGI Symbol;Acc:MGI:1914097]	-0.23	0.04437
Hmbs	hydroxymethylbilane synthase [Source:MGI Symbol;Acc:MGI:96112]	-0.34	0.0002211
Hmgcl	3-hydroxy-3-methylglutaryl-Coenzyme A lyase [Source:MGI Symbol;Acc:MGI:96158]	-0.33	7.585e-06
Hsd17b10	hydroxysteroid (17-beta) dehydrogenase 10 [Source:MGI Symbol;Acc:MGI:1333871]	-0.5	1.53e-05
Hsd17b4	hydroxysteroid (17-beta) dehydrogenase 4 [Source:MGI Symbol;Acc:MGI:105089]	-0.3	0.0001082
Hsdl2	hydroxysteroid dehydrogenase like 2 [Source:MGI Symbol;Acc:MGI:1919729]	-0.28	0.00278
Hspa9	heat shock protein 9 [Source:MGI Symbol;Acc:MGI:96245]	-0.22	0.002709
Hspd1	heat shock protein 1 (chaperonin) [Source:MGI Symbol;Acc:MGI:96242]	-0.16	0.04339
Hspe1	heat shock protein 1 (chaperonin 10) [Source:MGI Symbol;Acc:MGI:104680]	-0.24	0.003642
Iars2	isoleucine-tRNA synthetase 2, mitochondrial [Source:MGI Symbol;Acc:MGI:1919586]	-0.24	0.009573
Iba57	IBA57 homolog, iron-sulfur cluster assembly [Source:MGI Symbol;Acc:MGI:3041174]	-0.36	0.00518
Idh1	isocitrate dehydrogenase 1 (NADP+), soluble [Source:MGI Symbol;Acc:MGI:96413]	-0.15	0.02484
Idh3b	isocitrate dehydrogenase 3 (NAD+) beta [Source:MGI Symbol;Acc:MGI:2158650]	-0.19	0.01207
Idh3g	isocitrate dehydrogenase 3 (NAD+), gamma [Source:MGI Symbol;Acc:MGI:1099463]	-0.32	0.0001709
Immt	inner membrane protein, mitochondrial [Source:MGI Symbol;Acc:MGI:1923864]	-0.26	0.004203
Isca1	iron-sulfur cluster assembly 1 [Source:MGI Symbol;Acc:MGI:1916296]	-0.28	0.005515
Isca2	iron-sulfur cluster assembly 2 [Source:MGI Symbol;Acc:MGI:1921566]	-0.29	0.01147
L2hgdh	L-2-hydroxyglutarate dehydrogenase [Source:MGI Symbol;Acc:MGI:2384968]	-0.19	0.01323
Lactb	lactamase, beta [Source:MGI Symbol;Acc:MGI:1933395]	-0.79	3.283e-17
Lactb2	lactamase, beta 2 [Source:MGI Symbol;Acc:MGI:2442551]	-0.18	0.009758
Letm1	leucine zipper-EF-hand containing transmembrane protein 1 [Source:MGI Symbol;Acc:MGI:1932557]	-0.25	0.007282
Lias	lipoic acid synthetase [Source:MGI Symbol;Acc:MGI:1934604]	-0.44	4.67e-05
Lonp1	lon peptidase 1, mitochondrial [Source:MGI Symbol;Acc:MGI:1921392]	-0.21	0.008961
Lonp2	lon peptidase 2, peroxisomal [Source:MGI Symbol;Acc:MGI:1914137]	-0.18	0.04086
Lrpprc	leucine-rich PPR-motif containing [Source:MGI Symbol;Acc:MGI:1919666]	-0.22	0.02162
Lypla1	lysophospholipase 1 [Source:MGI Symbol;Acc:MGI:1344588]	-0.2	0.009602
Macrod1	MACRO domain containing 1 [Source:MGI Symbol;Acc:MGI:2147583]	-0.37	0.0005833
Marc1	Mitochondrial amidoxime reducing component 1 [Source:MGI Symbol;Acc:MGI:1913362]	-0.25	0.0006938
March5	membrane-associated ring finger (C3HC4) 5 [Source:MGI Symbol;Acc:MGI:1915207]	-0.19	0.0208
Mcat	malonyl CoA:ACP acyltransferase (mitochondrial) [Source:MGI Symbol;Acc:MGI:2388651]	-0.39	0.001356
Mcee	methylmalonyl CoA epimerase [Source:MGI Symbol;Acc:MGI:1920974]	-0.24	0.009369
Mecr	mitochondrial trans-2-enoyl-CoA reductase [Source:MGI Symbol;Acc:MGI:1349441]	-0.26	0.01622
Mettl15	methyltransferase like 15 [Source:MGI Symbol;Acc:MGI:1924144]	-0.45	0.03549
Mettl8	methyltransferase like 8 [Source:MGI Symbol;Acc:MGI:2385142]	-0.35	0.009451
Mief1	mitochondrial elongation factor 1 [Source:MGI Symbol;Acc:MGI:2146020]	-0.33	0.001608
Minos1	mitochondrial inner membrane organizing system 1 [Source:MGI Symbol;Acc:MGI:1913628]	-0.25	0.01339
Mmachc	methylmalonic aciduria cblC type, with homocystinuria [Source:MGI Symbol;Acc:MGI:1914346]	-0.31	0.01133
Mmadhc	methylmalonic aciduria (cobalamin deficiency) cblD type, with homocystinuria [Source:MGI Symbol;Acc:MGI:1923786]	-0.3	0.0004399
Mpc1	mitochondrial pyruvate carrier 1 [Source:MGI Symbol;Acc:MGI:1915240]	-0.18	0.01437
Mpc2	mitochondrial pyruvate carrier 2 [Source:MGI Symbol;Acc:MGI:1917706]	-0.3	0.0001081
Mrpl1	mitochondrial ribosomal protein L1 [Source:MGI Symbol;Acc:MGI:2137202]	-0.37	0.0002309
Mrpl10	mitochondrial ribosomal protein L10 [Source:MGI Symbol;Acc:MGI:1333801]	-0.26	0.005166
Mrpl11	mitochondrial ribosomal protein L11 [Source:MGI Symbol;Acc:MGI:2137215]	-0.38	0.0002427
Mrpl18	mitochondrial ribosomal protein L18 [Source:MGI Symbol;Acc:MGI:1914931]	-0.3	0.001811
Mrpl19	mitochondrial ribosomal protein L19 [Source:MGI Symbol;Acc:MGI:1926274]	-0.32	0.013
Mrpl2	mitochondrial ribosomal protein L2 [Source:MGI Symbol;Acc:MGI:1351622]	-0.29	0.002657
Mrpl20	mitochondrial ribosomal protein L20 [Source:MGI Symbol;Acc:MGI:2137221]	-0.25	0.02137
Mrpl22	mitochondrial ribosomal protein L22 [Source:MGI Symbol;Acc:MGI:1333794]	-0.3	0.02173
Mrpl27	mitochondrial ribosomal protein L27 [Source:MGI Symbol;Acc:MGI:2137224]	-0.24	0.01874
Mrpl28	mitochondrial ribosomal protein L28 [Source:MGI Symbol;Acc:MGI:1915861]	-0.2	0.04114
Mrpl3	mitochondrial ribosomal protein L3 [Source:MGI Symbol;Acc:MGI:2137204]	-0.37	0.002504
Mrpl30	mitochondrial ribosomal protein L30 [Source:MGI Symbol;Acc:MGI:1333820]	-0.33	0.0002426
Mrpl32	mitochondrial ribosomal protein L32 [Source:MGI Symbol;Acc:MGI:2137226]	-0.3	0.004636
Mrpl34	mitochondrial ribosomal protein L34 [Source:MGI Symbol;Acc:MGI:2137227]	-0.48	8.135e-05
Mrpl36	mitochondrial ribosomal protein L36 [Source:MGI Symbol;Acc:MGI:2137228]	-0.34	0.002932
Mrpl37	mitochondrial ribosomal protein L37 [Source:MGI Symbol;Acc:MGI:1926268]	-0.25	0.00935
Mrpl38	mitochondrial ribosomal protein L38 [Source:MGI Symbol;Acc:MGI:1926269]	-0.18	0.04656
Mrpl39	mitochondrial ribosomal protein L39 [Source:MGI Symbol;Acc:MGI:1351620]	-0.23	0.00822
Mrpl41	mitochondrial ribosomal protein L41 [Source:MGI Symbol;Acc:MGI:1333816]	-0.4	0.001291
Mrpl42	mitochondrial ribosomal protein L42 [Source:MGI Symbol;Acc:MGI:1333774]	-0.22	0.0212
Mrpl43	mitochondrial ribosomal protein L43 [Source:MGI Symbol;Acc:MGI:2137229]	-0.29	0.006285
Mrpl44	mitochondrial ribosomal protein L44 [Source:MGI Symbol;Acc:MGI:1916413]	-0.36	0.0011
Mrpl45	mitochondrial ribosomal protein L45 [Source:MGI Symbol;Acc:MGI:1914286]	-0.49	1.874e-05
Mrpl46	mitochondrial ribosomal protein L46 [Source:MGI Symbol;Acc:MGI:1914558]	-0.32	0.008965
Mrpl49	mitochondrial ribosomal protein L49 [Source:MGI Symbol;Acc:MGI:108180]	-0.4	0.0001197
Mrpl51	mitochondrial ribosomal protein L51 [Source:MGI Symbol;Acc:MGI:1913743]	-0.21	0.02303
Mrpl52	mitochondrial ribosomal protein L52 [Source:MGI Symbol;Acc:MGI:1916086]	-0.28	0.008989
Mrpl9	mitochondrial ribosomal protein L9 [Source:MGI Symbol;Acc:MGI:2137211]	-0.35	0.0003226
Mrps10	mitochondrial ribosomal protein S10 [Source:MGI Symbol;Acc:MGI:1928139]	-0.31	0.003598
Mrps12	mitochondrial ribosomal protein S12 [Source:MGI Symbol;Acc:MGI:1346333]	-0.27	0.01069
Mrps14	mitochondrial ribosomal protein S14 [Source:MGI Symbol;Acc:MGI:1928141]	-0.39	0.0003295
Mrps17	mitochondrial ribosomal protein S17 [Source:MGI Symbol;Acc:MGI:1913508]	-0.34	0.001058
Mrps18a	mitochondrial ribosomal protein S18A [Source:MGI Symbol;Acc:MGI:1915815]	-0.3	0.003033
Mrps18b	mitochondrial ribosomal protein S18B [Source:MGI Symbol;Acc:MGI:1914223]	-0.37	0.0003328
Mrps2	mitochondrial ribosomal protein S2 [Source:MGI Symbol;Acc:MGI:2153089]	-0.2	0.03587
Mrps21	mitochondrial ribosomal protein S21 [Source:MGI Symbol;Acc:MGI:1913542]	-0.28	0.008952
Mrps22	mitochondrial ribosomal protein S22 [Source:MGI Symbol;Acc:MGI:1928137]	-0.33	0.004609
Mrps23	mitochondrial ribosomal protein S23 [Source:MGI Symbol;Acc:MGI:1928138]	-0.23	0.02997
Mrps25	mitochondrial ribosomal protein S25 [Source:MGI Symbol;Acc:MGI:1928140]	-0.36	0.01072
Mrps26	mitochondrial ribosomal protein S26 [Source:MGI Symbol;Acc:MGI:1333830]	-0.34	0.006639
Mrps27	mitochondrial ribosomal protein S27 [Source:MGI Symbol;Acc:MGI:1919064]	-0.31	0.01826
Mrps28	mitochondrial ribosomal protein S28 [Source:MGI Symbol;Acc:MGI:1913480]	-0.28	0.02235
Mrps35	mitochondrial ribosomal protein S35 [Source:MGI Symbol;Acc:MGI:2385255]	-0.24	0.01751
Mrps5	mitochondrial ribosomal protein S5 [Source:MGI Symbol;Acc:MGI:1924971]	-0.33	0.001999
Mrps7	mitochondrial ribosomal protein S7 [Source:MGI Symbol;Acc:MGI:1354367]	-0.35	3.129e-05
Mtfp1	mitochondrial fission process 1 [Source:MGI Symbol;Acc:MGI:1916686]	-0.25	0.02
Mtfr1	mitochondrial fission regulator 1 [Source:MGI Symbol;Acc:MGI:1914722]	-0.21	0.02636
Mtg1	mitochondrial ribosome-associated GTPase 1 [Source:MGI Symbol;Acc:MGI:2685015]	-0.41	0.0006292
Mtif2	mitochondrial translational initiation factor 2 [Source:MGI Symbol;Acc:MGI:1924034]	-0.4	4.364e-05
Mto1	mitochondrial tRNA translation optimization 1 [Source:MGI Symbol;Acc:MGI:1915541]	-0.44	0.0001061
Mtx1	metaxin 1 [Source:MGI Symbol;Acc:MGI:103025]	-0.24	0.01849
Mul1	mitochondrial ubiquitin ligase activator of NFKB 1 [Source:MGI Symbol;Acc:MGI:1915600]	-0.29	0.003864
Mut	methylmalonyl-Coenzyme A mutase [Source:MGI Symbol;Acc:MGI:97239]	-0.21	0.01913
Nadk2	NAD kinase 2, mitochondrial [Source:MGI Symbol;Acc:MGI:1915896]	-0.23	0.001157
Ndufa10	NADH dehydrogenase (ubiquinone) 1 alpha subcomplex 10 [Source:MGI Symbol;Acc:MGI:1914523]	-0.26	0.003192
Ndufa2	NADH dehydrogenase (ubiquinone) 1 alpha subcomplex, 2 [Source:MGI Symbol;Acc:MGI:1343103]	-0.23	0.009857
Ndufa4	NADH dehydrogenase (ubiquinone) 1 alpha subcomplex, 4 [Source:MGI Symbol;Acc:MGI:107686]	-0.18	0.01656
Ndufa7	NADH dehydrogenase (ubiquinone) 1 alpha subcomplex, 7 (B14.5a) [Source:MGI Symbol;Acc:MGI:1913666]	-0.3	0.001367
Ndufa8	NADH dehydrogenase (ubiquinone) 1 alpha subcomplex, 8 [Source:MGI Symbol;Acc:MGI:1915625]	-0.22	0.007856
Ndufa9	NADH dehydrogenase (ubiquinone) 1 alpha subcomplex, 9 [Source:MGI Symbol;Acc:MGI:1913358]	-0.24	0.00468
Ndufaf1	NADH dehydrogenase (ubiquinone) 1 alpha subcomplex, assembly factor 1 [Source:MGI Symbol;Acc:MGI:1916952]	-0.48	0.000183
Ndufb10	NADH dehydrogenase (ubiquinone) 1 beta subcomplex, 10 [Source:MGI Symbol;Acc:MGI:1915592]	-0.19	0.01604
Ndufb11	NADH dehydrogenase (ubiquinone) 1 beta subcomplex, 11 [Source:MGI Symbol;Acc:MGI:1349919]	-0.32	0.0003901
Ndufb3	NADH dehydrogenase (ubiquinone) 1 beta subcomplex 3 [Source:MGI Symbol;Acc:MGI:1913745]	-0.31	0.001617
Ndufb5	NADH dehydrogenase (ubiquinone) 1 beta subcomplex, 5 [Source:MGI Symbol;Acc:MGI:1913296]	-0.23	0.005878
Ndufb9	NADH dehydrogenase (ubiquinone) 1 beta subcomplex, 9 [Source:MGI Symbol;Acc:MGI:1913468]	-0.24	0.001901
Ndufs2	NADH dehydrogenase (ubiquinone) Fe-S protein 2 [Source:MGI Symbol;Acc:MGI:2385112]	-0.24	0.0009988
Ndufs3	NADH dehydrogenase (ubiquinone) Fe-S protein 3 [Source:MGI Symbol;Acc:MGI:1915599]	-0.22	0.007051
Ndufs5	NADH dehydrogenase (ubiquinone) Fe-S protein 5 [Source:MGI Symbol;Acc:MGI:1890889]	-0.21	0.03209
Ndufv3	NADH dehydrogenase (ubiquinone) flavoprotein 3 [Source:MGI Symbol;Acc:MGI:1890894]	-0.22	0.01037
Nfu1	NFU1 iron-sulfur cluster scaffold [Source:MGI Symbol;Acc:MGI:1913290]	-0.29	0.007263
Ngrn	neugrin, neurite outgrowth associated [Source:MGI Symbol;Acc:MGI:1933212]	-0.25	0.03178
Nipsnap3b	nipsnap homolog 3B [Source:MGI Symbol;Acc:MGI:1913786]	-0.29	0.0004479
Nit2	nitrilase family, member 2 [Source:MGI Symbol;Acc:MGI:1261838]	-0.25	0.0008214
Nmnat3	nicotinamide nucleotide adenylyltransferase 3 [Source:MGI Symbol;Acc:MGI:1921330]	-0.34	0.02711
Noa1	nitric oxide associated 1 [Source:MGI Symbol;Acc:MGI:1914306]	-0.29	0.03699
Nudt19	nudix (nucleoside diphosphate linked moiety X)-type motif 19 [Source:MGI Symbol;Acc:MGI:94203]	-0.41	7.172e-05
Nudt9	nudix (nucleoside diphosphate linked moiety X)-type motif 9 [Source:MGI Symbol;Acc:MGI:1921417]	-0.21	0.02248
Oat	ornithine aminotransferase [Source:MGI Symbol;Acc:MGI:97394]	-0.75	2.175e-07
Opa1	OPA1, mitochondrial dynamin like GTPase [Source:MGI Symbol;Acc:MGI:1921393]	-0.23	0.009186
Opa3	optic atrophy 3 [Source:MGI Symbol;Acc:MGI:2686271]	-0.21	0.02573
Osgepl1	O-sialoglycoprotein endopeptidase-like 1 [Source:MGI Symbol;Acc:MGI:1919335]	-0.6	1.836e-06
Oxld1	oxidoreductase like domain containing 1 [Source:MGI Symbol;Acc:MGI:1913681]	-0.61	0.0002794
Oxsm	3-oxoacyl-ACP synthase, mitochondrial [Source:MGI Symbol;Acc:MGI:1918397]	-0.3	0.0005728
Pccb	propionyl Coenzyme A carboxylase, beta polypeptide [Source:MGI Symbol;Acc:MGI:1914154]	-0.21	0.009313
Pde12	phosphodiesterase 12 [Source:MGI Symbol;Acc:MGI:2443226]	-0.48	0.0004371
Pdhb	pyruvate dehydrogenase (lipoamide) beta [Source:MGI Symbol;Acc:MGI:1915513]	-0.29	0.003924
Pdhx	pyruvate dehydrogenase complex, component X [Source:MGI Symbol;Acc:MGI:1351627]	-0.37	0.0001872
Pdk2	pyruvate dehydrogenase kinase, isoenzyme 2 [Source:MGI Symbol;Acc:MGI:1343087]	-0.17	0.04179
Pdpr	pyruvate dehydrogenase phosphatase regulatory subunit [Source:MGI Symbol;Acc:MGI:2442188]	-0.27	0.007037
Phb	prohibitin [Source:MGI Symbol;Acc:MGI:97572]	-0.18	0.02955
Phb2	prohibitin 2 [Source:MGI Symbol;Acc:MGI:102520]	-0.21	0.00542
Phyh	phytanoyl-CoA hydroxylase [Source:MGI Symbol;Acc:MGI:891978]	-0.24	0.003536
Pmpcb	peptidase (mitochondrial processing) beta [Source:MGI Symbol;Acc:MGI:1920328]	-0.31	9.85e-05
Poldip2	polymerase (DNA-directed), delta interacting protein 2 [Source:MGI Symbol;Acc:MGI:1915061]	-0.36	5.474e-05
Polg	polymerase (DNA directed), gamma [Source:MGI Symbol;Acc:MGI:1196389]	-0.38	6.35e-05
Polrmt	polymerase (RNA) mitochondrial (DNA directed) [Source:MGI Symbol;Acc:MGI:1915843]	-0.25	0.04663
Ppa2	pyrophosphatase (inorganic) 2 [Source:MGI Symbol;Acc:MGI:1922026]	-0.36	0.0001867
Ppm1k	protein phosphatase 1K (PP2C domain containing) [Source:MGI Symbol;Acc:MGI:2442111]	-0.67	1.649e-10
Prdx3	peroxiredoxin 3 [Source:MGI Symbol;Acc:MGI:88034]	-0.19	0.0121
Prdx6	peroxiredoxin 6 [Source:MGI Symbol;Acc:MGI:894320]	-0.19	0.02632
Prepl	prolyl endopeptidase-like [Source:MGI Symbol;Acc:MGI:2441932]	-0.29	0.007249
Ptcd3	pentatricopeptide repeat domain 3 [Source:MGI Symbol;Acc:MGI:1917206]	-0.34	0.0004868
Ptrh2	peptidyl-tRNA hydrolase 2 [Source:MGI Symbol;Acc:MGI:2444848]	-0.46	0.0003765
Pts	6-pyruvoyl-tetrahydropterin synthase [Source:MGI Symbol;Acc:MGI:1338783]	-0.21	0.02546
Pxmp2	peroxisomal membrane protein 2 [Source:MGI Symbol;Acc:MGI:107487]	-0.28	0.006256
Rars2	arginyl-tRNA synthetase 2, mitochondrial [Source:MGI Symbol;Acc:MGI:1923596]	-0.31	0.01453
Rbfa	ribosome binding factor A [Source:MGI Symbol;Acc:MGI:1915981]	-0.24	0.03264
Rhot1	ras homolog family member T1 [Source:MGI Symbol;Acc:MGI:1926078]	-0.2	0.02277
Rmdn3	regulator of microtubule dynamics 3 [Source:MGI Symbol;Acc:MGI:1915059]	-0.31	0.001223
Rmnd1	required for meiotic nuclear division 1 homolog [Source:MGI Symbol;Acc:MGI:1913334]	-0.23	0.02695
Rpl10a	ribosomal protein L10A [Source:MGI Symbol;Acc:MGI:1343877]	-0.21	0.03857
Rpl34	ribosomal protein L34 [Source:MGI Symbol;Acc:MGI:1915686]	-0.23	0.02027
Rpl35a	ribosomal protein L35A [Source:MGI Symbol;Acc:MGI:1928894]	-0.21	0.01569
Rps14	ribosomal protein S14 [Source:MGI Symbol;Acc:MGI:98107]	-0.25	0.02964
Rps18	ribosomal protein S18 [Source:MGI Symbol;Acc:MGI:98146]	-0.22	0.02926
Sars2	seryl-aminoacyl-tRNA synthetase 2 [Source:MGI Symbol;Acc:MGI:1919234]	-0.36	0.02421
Sco1	SCO1 cytochrome c oxidase assembly protein [Source:MGI Symbol;Acc:MGI:106362]	-0.31	0.02146
Sco2	SCO2 cytochrome c oxidase assembly protein [Source:MGI Symbol;Acc:MGI:3818630]	-0.56	0.002258
Sdhaf2	succinate dehydrogenase complex assembly factor 2 [Source:MGI Symbol;Acc:MGI:1913322]	-0.2	0.04683
Sfxn1	sideroflexin 1 [Source:MGI Symbol;Acc:MGI:2137677]	-0.29	0.003468
Shmt2	serine hydroxymethyltransferase 2 (mitochondrial) [Source:MGI Symbol;Acc:MGI:1277989]	-0.19	0.04287
Sirt3	sirtuin 3 [Source:MGI Symbol;Acc:MGI:1927665]	-0.2	0.04204
Slc25a10	solute carrier family 25 (mitochondrial carrier, dicarboxylate transporter), member 10 [Source:MGI Symbol;Acc:MGI:1353497]	-0.38	0.0001668
Slc25a16	solute carrier family 25 (mitochondrial carrier, Graves disease autoantigen), member 16 [Source:MGI Symbol;Acc:MGI:1920382]	-0.42	2.842e-06
Slc25a17	solute carrier family 25 (mitochondrial carrier, peroxisomal membrane protein), member 17 [Source:MGI Symbol;Acc:MGI:1342248]	-0.38	0.0001367
Slc25a20	solute carrier family 25 (mitochondrial carnitine/acylcarnitine translocase), member 20 [Source:MGI Symbol;Acc:MGI:1928738]	-0.27	0.001306
Slc25a26	solute carrier family 25 (mitochondrial carrier, phosphate carrier), member 26 [Source:MGI Symbol;Acc:MGI:1914832]	-0.48	0.003507
Slc25a33	solute carrier family 25, member 33 [Source:MGI Symbol;Acc:MGI:1917806]	-0.35	0.01477
Slc25a42	solute carrier family 25, member 42 [Source:MGI Symbol;Acc:MGI:1920345]	-0.27	0.0003521
Slc25a47	solute carrier family 25, member 47 [Source:MGI Symbol;Acc:MGI:2144766]	-0.37	0.0001244
Slc25a51	solute carrier family 25, member 51 [Source:MGI Symbol;Acc:MGI:2684984]	-0.35	0.00991
Slc30a6	solute carrier family 30 (zinc transporter), member 6 [Source:MGI Symbol;Acc:MGI:2386741]	-0.33	0.01867
Slc30a9	solute carrier family 30 (zinc transporter), member 9 [Source:MGI Symbol;Acc:MGI:1923690]	-0.17	0.03637
Slirp	SRA stem-loop interacting RNA binding protein [Source:MGI Symbol;Acc:MGI:1916394]	-0.27	0.03111
Sod2	superoxide dismutase 2, mitochondrial [Source:MGI Symbol;Acc:MGI:98352]	-0.31	9.521e-05
Spryd4	SPRY domain containing 4 [Source:MGI Symbol;Acc:MGI:1913951]	-0.2	0.03915
Ssbp1	single-stranded DNA binding protein 1 [Source:MGI Symbol;Acc:MGI:1920040]	-0.35	0.001725
Stard7	START domain containing 7 [Source:MGI Symbol;Acc:MGI:2139090]	-0.2	0.008367
Stoml2	stomatin (Epb7.2)-like 2 [Source:MGI Symbol;Acc:MGI:1913842]	-0.38	3.631e-05
Suclg1	succinate-CoA ligase, GDP-forming, alpha subunit [Source:MGI Symbol;Acc:MGI:1927234]	-0.23	0.002033
Suclg2	succinate-Coenzyme A ligase, GDP-forming, beta subunit [Source:MGI Symbol;Acc:MGI:1306824]	-0.26	0.002973
Supv3l1	suppressor of var1, 3-like 1 (S. cerevisiae) [Source:MGI Symbol;Acc:MGI:2441711]	-0.43	0.0002538
Taco1	translational activator of mitochondrially encoded cytochrome c oxidase I [Source:MGI Symbol;Acc:MGI:1917457]	-0.26	0.04439
Tars	threonyl-tRNA synthetase [Source:MGI Symbol;Acc:MGI:106314]	-0.24	0.03474
Tars2	threonyl-tRNA synthetase 2, mitochondrial (putative) [Source:MGI Symbol;Acc:MGI:1919057]	-0.28	0.008168
Tbrg4	transforming growth factor beta regulated gene 4 [Source:MGI Symbol;Acc:MGI:1100868]	-0.25	0.02391
Tefm	transcription elongation factor, mitochondrial [Source:MGI Symbol;Acc:MGI:1915800]	-0.42	0.003342
Tfb2m	transcription factor B2, mitochondrial [Source:MGI Symbol;Acc:MGI:107937]	-0.67	1.064e-06
Them4	thioesterase superfamily member 4 [Source:MGI Symbol;Acc:MGI:1923028]	-0.22	0.04859
Timm13	translocase of inner mitochondrial membrane 13 [Source:MGI Symbol;Acc:MGI:1353432]	-0.3	0.001435
Timm17b	translocase of inner mitochondrial membrane 17b [Source:MGI Symbol;Acc:MGI:1343176]	-0.27	0.009405
Timm21	translocase of inner mitochondrial membrane 21 [Source:MGI Symbol;Acc:MGI:1920595]	-0.4	0.0007916
Timm23	translocase of inner mitochondrial membrane 23 [Source:MGI Symbol;Acc:MGI:1858317]	-0.27	0.001264
Timm44	translocase of inner mitochondrial membrane 44 [Source:MGI Symbol;Acc:MGI:1343262]	-0.27	0.003668
Timm8b	translocase of inner mitochondrial membrane 8B [Source:MGI Symbol;Acc:MGI:1353424]	-0.41	0.000177
Timm9	translocase of inner mitochondrial membrane 9 [Source:MGI Symbol;Acc:MGI:1353436]	-0.7	5.247e-08
Tmem14c	transmembrane protein 14C [Source:MGI Symbol;Acc:MGI:1913404]	-0.22	0.01453
Tmem186	transmembrane protein 186 [Source:MGI Symbol;Acc:MGI:1913940]	-0.32	0.01043
Tomm22	translocase of outer mitochondrial membrane 22 homolog (yeast) [Source:MGI Symbol;Acc:MGI:2450248]	-0.35	0.0002631
Tomm7	translocase of outer mitochondrial membrane 7 homolog (yeast) [Source:MGI Symbol;Acc:MGI:1913419]	-0.2	0.04003
Tomm70a	translocase of outer mitochondrial membrane 70 homolog A (yeast) [Source:MGI Symbol;Acc:MGI:106295]	-0.24	0.0008003
Trap1	TNF receptor-associated protein 1 [Source:MGI Symbol;Acc:MGI:1915265]	-0.31	6.293e-05
Trit1	tRNA isopentenyltransferase 1 [Source:MGI Symbol;Acc:MGI:1914216]	-0.28	0.02645
Trmt1	tRNA methyltransferase 1 [Source:MGI Symbol;Acc:MGI:1289155]	-0.24	0.03246
Trmt10c	tRNA methyltransferase 10C [Source:MGI Symbol;Acc:MGI:1196261]	-0.29	0.01329
Trnt1	tRNA nucleotidyl transferase, CCA-adding, 1 [Source:MGI Symbol;Acc:MGI:1917297]	-0.25	0.02909
Tst	thiosulfate sulfurtransferase, mitochondrial [Source:MGI Symbol;Acc:MGI:98852]	-0.24	0.005477
Ttc7b	tetratricopeptide repeat domain 7B [Source:MGI Symbol;Acc:MGI:2144724]	-0.28	0.01636
Tufm	Tu translation elongation factor, mitochondrial [Source:MGI Symbol;Acc:MGI:1923686]	-0.22	0.01737
Txnrd2	thioredoxin reductase 2 [Source:MGI Symbol;Acc:MGI:1347023]	-0.23	0.03526
Ung	uracil DNA glycosylase [Source:MGI Symbol;Acc:MGI:109352]	-0.43	0.02009
Uqcc1	ubiquinol-cytochrome c reductase complex assembly factor 1 [Source:MGI Symbol;Acc:MGI:1929472]	-0.25	0.01171
Uqcc2	ubiquinol-cytochrome c reductase complex assembly factor 2 [Source:MGI Symbol;Acc:MGI:1914517]	-0.26	0.04869
Uqcrb	ubiquinol-cytochrome c reductase binding protein [Source:MGI Symbol;Acc:MGI:1914780]	-0.36	8.282e-06
Uqcrc2	ubiquinol cytochrome c reductase core protein 2 [Source:MGI Symbol;Acc:MGI:1914253]	-0.18	0.01895
Uqcrq	ubiquinol-cytochrome c reductase, complex III subunit VII [Source:MGI Symbol;Acc:MGI:107807]	-0.22	0.001921
Usmg5	upregulated during skeletal muscle growth 5 [Source:MGI Symbol;Acc:MGI:1891435]	-0.31	0.001179
Vwa8	von Willebrand factor A domain containing 8 [Source:MGI Symbol;Acc:MGI:1919008]	-0.34	0.0006147
Xpnpep3	X-prolyl aminopeptidase 3, mitochondrial [Source:MGI Symbol;Acc:MGI:2445217]	-0.36	0.004785
Yars2	tyrosyl-tRNA synthetase 2 (mitochondrial) [Source:MGI Symbol;Acc:MGI:1917370]	-0.31	0.01642
