# Supplementary material for: Anterograde regulation of mitochondrial genes and FGF21 signaling by hepatic LSD1
Source: JCI Insight. 2021 Sep 8;6(17):e147692. doi: 10.1172/jci.insight.147692 (PMC8492328; doi:10.1172/jci.insight.147692)
Supplement: Supplemental table 2 [file jciinsight-6-147692-s329.xlsx]

## Sheet: Sheet1
Acc #	Num Unique	Peptide Count	% Coverage	Protein MW	peptide count/MW (kd)	Protein Name
P62908	17	35	61.7	26674.5	1.31211	40S ribosomal protein S3
P14148	19	39	47	31419.9	1.24125	60S ribosomal protein L7
Q9EPA7	14	45	46.7	32355.3	1.39081	Nicotinamide/nicotinic acid mononucleotide adenylyltransferase 1
P62806	4	6	38.8	11367.4	0.527825	Histone H4
Q8CFE3	19	50	38.4	52500	0.952381	REST corepressor 1
P10518	14	66	37.9	36023.9	1.83212	Delta-aminolevulinic acid dehydratase
Q6ZQ88	33	125	37	92851.4	1.34624	Lysine-specific histone demethylase 1A
Q9QXK7	21	52	36	77505.7	0.670918	Cleavage and polyadenylation specificity factor subunit 3
Q9WV68	10	17	35.3	31300.6	0.543121	Peroxisomal 2,4-dienoyl-CoA reductase
Q6PDM2	9	30	35.1	27744.8	1.08128	Serine/arginine-rich splicing factor 1
Q99JR8	19	43	34.8	59085.7	0.727756	SWI/SNF-related matrix-associated actin-dependent regulator of chromatin subfamily D member 2
Q8BQZ5	5	12	34.1	23653.7	0.50732	Cleavage and polyadenylation specificity factor subunit 4
P29341	21	46	33.8	70671.5	0.650899	Polyadenylate-binding protein 1
P15864	11	33	33.5	21266.8	1.55171	Histone H1.2
P12970	11	23	31.6	29976.8	0.76726	60S ribosomal protein L7a
P43274	12	40	30.6	21977.5	1.82004	Histone H1.4
P47911	9	20	30.4	33509.9	0.596839	60S ribosomal protein L6
P47963	6	11	28.9	24305.7	0.452569	60S ribosomal protein L13
P22361	13	37	28.8	67253.8	0.550155	Hepatocyte nuclear factor 1-alpha
P10922	7	16	28.4	20861.1	0.766978	Histone H1.0
P63101	6	12	28.2	27771.4	0.432099	14-3-3 protein zeta/delta
P38647	14	26	27.7	73461.9	0.353925	Stress-70 protein, mitochondrial
P43277	8	20	27.6	22099.7	0.90499	Histone H1.3
O09106	10	28	26.1	55075.5	0.508393	Histone deacetylase 1
P70288	10	29	25.6	55302.6	0.524388	Histone deacetylase 2
P35700	5	9	25.1	22176.7	0.405831	Peroxiredoxin-1
Q62189	6	12	24.4	31835.6	0.376937	U1 small nuclear ribonucleoprotein A
P61982	6	13	24.3	28302.8	0.459319	14-3-3 protein gamma
Q9Z104	9	15	24.3	35870	0.418177	SWI/SNF-related matrix-associated actin-dependent regulator of chromatin subfamily E member 1-related
Q9WU78	19	34	24.2	96025	0.354074	Programmed cell death 6-interacting protein
P41216	16	34	23.3	77952.2	0.436165	Long-chain-fatty-acid--CoA ligase 1
Q9CY57	5	7	23.3	26585.1	0.263305	Chromatin target of PRMT1 protein
P26369	8	22	22.5	53517.5	0.41108	Splicing factor U2AF 65 kDa subunit
P97351	6	11	21.6	29885.1	0.368076	40S ribosomal protein S3a
Q8BX09	10	18	21.6	59098	0.304579	Retinoblastoma-binding protein 5
P62259	5	11	21.2	29174.2	0.377045	14-3-3 protein epsilon
Q8C2Q3	13	23	20.8	69449.2	0.331177	RNA-binding protein 14
P50171	4	6	20.5	26588.6	0.225661	Estradiol 17-beta-dehydrogenase 8
P62918	7	20	19.8	28024.9	0.713651	60S ribosomal protein L8
Q99LI7	11	19	19.8	82877.2	0.229255	Cleavage stimulation factor subunit 3
Q9CQV8	5	12	19.5	28086.7	0.427248	14-3-3 protein beta/alpha
Q9WVA3	6	11	19	36954.8	0.297661	Mitotic checkpoint protein BUB3
Q3TEA8	11	22	18.8	60867.1	0.361443	Heterochromatin protein 1-binding protein 3
O88665	9	15	18.3	74000.5	0.202701	Bromodomain-containing protein 7
Q61466	9	13	17.9	58245.1	0.223195	SWI/SNF-related matrix-associated actin-dependent regulator of chromatin subfamily D member 1
P57784	4	7	17.6	28357.7	0.246847	U2 small nuclear ribonucleoprotein A'
Q9D824	8	32	17.2	64959.2	0.492617	Pre-mRNA 3'-end-processing factor FIP1
Q91YE7	13	25	16.2	92311.7	0.270822	RNA-binding protein 5
Q8BSQ9	23	37	15.5	187190	0.19766	Protein polybromo-1
P42125	3	6	15.2	32250.7	0.186042	Enoyl-CoA delta isomerase 1, mitochondrial
Q9R190	10	15	15.1	75030.7	0.199918	Metastasis-associated protein MTA2
Q9D051	5	9	15	38937.5	0.23114	Pyruvate dehydrogenase E1 component subunit beta, mitochondrial
P43275	2	3	15	21785.3	0.137708	Histone H1.1
P68040	5	8	14.8	35077	0.22807	Receptor of activated protein C kinase 1
Q9JJL3	8	15	14.8	76729.3	0.195492	Solute carrier organic anion transporter family member 1B2
P27889	6	10	14.7	61588.5	0.162368	Hepatocyte nuclear factor 1-beta
Q8K4P0	17	31	14.3	145268	0.213398	pre-mRNA 3' end processing protein WDR33
Q3UQU0	7	11	14.3	66840.8	0.16457	Bromodomain-containing protein 9
P09405	9	16	14	76723.7	0.208541	Nucleolin
Q8VH51	6	8	14	59407.1	0.134664	RNA-binding protein 39
Q9D554	6	10	13.8	58842.4	0.169945	Splicing factor 3A subunit 3
P00329	7	12	13.6	39771.8	0.301721	Alcohol dehydrogenase 1
O88291	7	12	13.1	65225.8	0.183976	DBIRD complex subunit ZNF326
Q91ZR2	8	18	13	67904.8	0.265077	Sorting nexin-18
Q8VE97	6	9	12.9	55979.8	0.160772	Serine/arginine-rich splicing factor 4
Q62203	4	7	12.6	49911.9	0.140247	Splicing factor 3A subunit 2
Q91X20	8	13	12.5	68250.7	0.190474	Set1/Ash2 histone methyltransferase complex subunit ASH2
Q8C854	7	13	12.4	63295.1	0.205387	Myelin expression factor 2
P32020	6	10	12.1	59126.2	0.16913	Non-specific lipid-transfer protein
Q91VR2	3	4	12.1	32886.2	0.121632	ATP synthase subunit gamma, mitochondrial
P61965	3	6	12	36588.8	0.163985	WD repeat-containing protein 5
Q80X82	13	21	11.6	142285	0.147591	Symplekin
P97742	9	16	11.5	88252.3	0.181298	Carnitine O-palmitoyltransferase 1, liver isoform
Q9DBT5	10	17	11.3	92024.7	0.184733	AMP deaminase 2
Q8BX80	6	9	11	82946.2	0.108504	Cytosolic endo-beta-N-acetylglucosaminidase
Q9QXD1	6	8	11	76863.4	0.104081	Peroxisomal acyl-coenzyme A oxidase 2
Q6P9Z1	5	12	10.8	54986.4	0.218236	SWI/SNF-related matrix-associated actin-dependent regulator of chromatin subfamily D member 3
P43276	2	2	10.8	22576.3	0.0885885	Histone H1.5
Q8C863	7	12	10.4	98994.4	0.121219	E3 ubiquitin-protein ligase Itchy
P62137	4	7	10.3	37540.4	0.186466	Serine/threonine-protein phosphatase PP1-alpha catalytic subunit
Q8BYR2	11	17	10.1	126259	0.134644	Serine/threonine-protein kinase LATS1
