# Supplementary material for: Anterograde regulation of mitochondrial genes and FGF21 signaling by hepatic LSD1
Source: JCI Insight. 2021 Sep 8;6(17):e147692. doi: 10.1172/jci.insight.147692 (PMC8492328; doi:10.1172/jci.insight.147692)
Supplement: Supplemental table 3 [file jciinsight-6-147692-s330.xlsx]

## Sheet: Sheet1
RT-qPCR primers
	Forward	Reverse
mlsd1	ATGGATGTCACACTTCTGGA	CAAGACCTGTTACAACCATG
mFGF21	CTGCTGGGGGTCTACCAAG	CTGCGCCTACCACTGTTCC
mPolg	GAGCCTGCCTTACTTGGAGG	GGCTGCACCAGGAATACCA
mPolg2	GAGGCGCTGGTAGACCTCT	GAGGCTAGGTTCTTTCGTAACTC
mPolrmt	TGGGCGCAAAAGCTAGAGG	GTGAAGGGTCCAGAACTCCTG
mTfb2m	GGCCCATCTTGCATTCTAGGG	CAGGCAACGGCTCTATATTGAAG
mMtif2-	TGGCAGACAGACATGCTCATT	ACAGTCATTCCAACCCATACTTC
mmus Mrps5	TCCCTGCATTGTGTAGCTTG	GAGCTGTCTTCACTGCCAAA
mmus Mrps9	AGCCAACATGATGGGAGAAG	GGCTCGCTTCTCAAACAAAC
mMrpl11	ACTCGGACCCTCAAGAAGC	CACCTCGCTGACCCAAGAT
mMrpl22	CAGACGCTGCGGGTTTTAC	GGACATGCCTCGTATCATCTTTG
mMrpl45	AGACCTTGATGATTCCTGGTCC	CCCTTGAGTCTCTTCGTACTCC
mNdufs2	CAGCCAGATATTGAATGGGCA	TGTTGGTCACCGCTTTTTCCT
mNdufs3	TGGCAGCACGTAAGAAGGG	CTTGGGTAAGATTTCAGCCACAT
mNdufb3	ACAGACAGTGGAAAATTGAAGGG	GCCCATGTATCTCCAAGCCT
mNdufb9	GGTACTTTGCTTGCTTGATGAGA	TGGGAAGATATACGGCTGAGG
mSdha	GGAACACTCCAAAAACAGACCT	CCACCACTGGGTATTGAGTAGAA
mSdhb	AATTTGCCATTTACCGATGGGA	AGCATCCAACACCATAGGTCC
mSdhc	GCTGCGTTCTTGCTGAGACA	ATCTCCTCCTTAGCTGTGGTT
mCyc1	CAGCTTCCATTGCGGACAC	GGCACTCACGGCAGAATGAA
mUqcrc2	AAAGTTGCCCCGAAGGTTAAA	GAGCATAGTTTTCCAGAGAAGCA
mUqcrq	CCTACAGCTTGTCGCCCTTT	GATCAGGTAGACCACTACAAACG
mCox7a2	GCTGGCCCTTCGTCAGATT	GGCATCCCATTATCCTCCTGAA
mATP5g3	TCTGCATCAGTGTTATCTCGGC	CACCAGAACCAGCAACTCCTA
mATP5l	GAGAAGGCACCGTCGATGG	ACACTCTGAATAGCTGTAGGGAT
mATP5o	TCTCGACAGGTTCGGAGCTT	AGAGTACAGGGCGGTTGCATA
mTomm22	GTCCCCCGAGGAATTACTCC	CGGGAAACATCTCCGTCAGAC
mTimm23	GAAGGTGGCGGAAGAAGTAGC	GGGGGTTCATACCAGTCAGC
mTimm8b	GCGGACGAAGCGGAGTTAC	TCTCCACACACTTATCCCAACA
mMito-Nd1	CCCATTCGCGTTATTCTT	AAGTTGATCGTAACGGAAGC
mMito-Nd2	TCCTCCTGGCCATCGTACTCAACT	AGAAGTGGAATGGGGCGAGGC
mMito-Nd3	ACCCTCAAGCTCTGCAGCC	GCTCATGGTAGTGGAAGTAGAAGGGCA
mMito-Nd4	CCACTGCTAATTGCCCTCAT	CTTCAACATGGGCTTTTGGT
mMito-Nd5	TCGGAAGCCTCGCCCTCACA	AGTAGGGCTCAGGCGTTGGTGT
mMito-Nd6	AATACCCGCAAACAAAGATCACCCAG	TGTTGGGGTTATGTTAGAGGGAGGGA
mMito-Cox2	AATTAGCTCCTTAGTCCTCT	CTTGGTCGGTTTGATGTTAC
mMito-Cox3	CAAGGCCACCACACTCCTAT	ATTCCTGTTGGAGGTCAGCA
mMito-CytB	ATTCCTTCATGTCGGACGAG	ACTGAGAAGCCCCCTCAAAT
mMito-Atp6	CCTTCCACAAGGAACTCCAA	GGTAGCTGTTGGTGGGCTAA
mMito-Atp8	ATGCCACAACTAGATACATCAACA	GGGGTAATGAATGAGGCAAA
mMito-DNA-COX2	CAGTCCCCTCCCTAGGACTT	TTTCAGAGCATTGGCCATAGAA
mNuc-DNA-Fasn	AGGATATGGAGAGGGCTGGT	ACCCAAGCATCATTTTCGTC
mUCP1	ACTGCCACACCTCCAGTCATT	CTTTGCCTCACTCAGGATTGG
mCIDEA	TGCTCTTCTGTATCGCCCAGT	GCCGTGTTAAGGAATCTGCTG
mPGC1alpha	AGCCGTGACCACTGACAACGA	GCTGCATGGTTCTGAGTGCTAA
Deiodinase 2	AATTATGCCTCGGAGAAGACCG	GGCAGTTGCCTAGTGAAAGGT
mmu CD36 f	AACTTGTGGCCTTGCACTCT	GCAGAATCAAGGGAGAGCAC
ApoB f	AAGCACCTCCGAAAGTACGTG	CTCCAGCTCTACCTTACAGTTGA
mmus Apoa4	CCAATGTGGTGTGGGATTACTT	AGTGACATCCGTCTTCTGAAAC
Apoa5	TCCTCGCAGTGTTCGCAAG	CGAAGCTGCCTTTCAGGTTCT
Fgfr1	TAATACCACCGACAAGGAAATGG	TGATGGGAGAGTCCGATAGAGT
mFGFR4	GCTCGGAGGTAGAGGTCTTGT	CCACGCTGACTGGTAGGAA
mKlotho-beta	TGTTCTGCTGCGAGCTGTTAC	CCGGACTCACGTACTGTTTTT
ChIP qPCR
	Forward	Reverse
TIS-FGF21	GACAGCCTTAGTGTCTTCTC	TGGGTCAGGTTCAGACTGG
mNMNAT-promoter	AGCTGTCCAGATCACTTCCC	ACTCGGCAAAAGCTACGG
mNMNAT-promoter	CAGAAAGCACACCTTCTCAG	GAGCTTGGAGTTCGTCTGTC
mPolg2-H3BS	AGGAGTGAGCTACCACAACAG	ACCTCTGTACTTCCCTTCTCG
mPolg-H3BS	CCGAAGTCAGACGCCTTAT	CCACGGAAAAGATAGACCAG
mMtfb2m-H3BS	GGAAAGAAGGGAGGCACT	CTGCGGGTAGCTTTTATTTG
mNdufaf1-H3BS	AGGCGAAGAGACAGACTC	GAGCACCACAGTCCCTCT
mSdha-H3BS	CCTCTGCACCAACAACATC	GTTTACAATGAACCGTTCCC
Mrps22-pro	TGTTACTAGATCACCCGTCA	GTGAGATGCTCTTGCTCAG
Bckdhb-pro	TGACAGATACAGAAGAGTCCAAGG	GAGCAATGGACTTTGAATGG
mCOX6b-Nrf1	ATAGGAGGTCGGGCTTCTTC	TAGCAAAGACGCCAATGTCA
MTFB2M-Nrf1	GAAGCGAGTGAGCAAAGGAC	GGTCCCCTCATCCTCCTCTA
mPolg-gabpa	CTGGTCTATCTTTTCCGTGG	CCGAGCGTCCAATAAGAG
mPolg2-gabpa	CTCACATCAGTACCGTCCAG	CTACCTTTGGGATTTTCCG
mPolrmt-gabpa	CAGTCGCAGAACTACAGC	ATCCGACACTCCTTTACC
Rps21-GABPa	TATGGTGGATACGAGTACCCTGAC	AGAGCGCAGAAAGGAAGTAGCTC
